# Supplementary material for: Transcriptomic analysis of flower opening response to relatively low temperatures in Osmanthus fragrans
Source: BMC Plant Biol. 2020 Jul 16;20:337. doi: 10.1186/s12870-020-02549-3 (PMC7367400; doi:10.1186/s12870-020-02549-3)
Supplement: Supplementary file 8 — Additional file 8: Table S5. KEGG pathway annotation of Osmanthus fragrans unigenes obtained from the reference transcriptome. There were 40,764 unigenes mapped into 134 KEGG pathways. [file 12870_2020_2549_MOESM8_ESM.xls]

## Sheet: Sheet1
Table S5 KEGG pathway annotation of Osmanthus fragrans unigenes obtained from the reference transcriptome. There were 40,764 unigenes mapped into 134 KEGG pathways.
No.	Pathway	Count (40764)	Pathway ID	Level 1	Level 2
1	Metabolic pathways	8561	ko01100	Metabolism	Global and overview maps
2	Biosynthesis of secondary metabolites	4440	ko01110	Metabolism	Global and overview maps
3	Plant-pathogen interaction	1876	ko04626	Organismal Systems	Environmental adaptation
4	Plant hormone signal transduction	1444	ko04075	Environmental Information Processing	Signal transduction
5	Starch and sucrose metabolism	1278	ko00500	Metabolism	Carbohydrate metabolism
6	Spliceosome	1212	ko03040	Genetic Information Processing	Transcription
7	RNA transport	1182	ko03013	Genetic Information Processing	Translation
8	Protein processing in endoplasmic reticulum	1117	ko04141	Genetic Information Processing	Folding, sorting and degradation
9	Endocytosis	1116	ko04144	Cellular Processes	Transport and catabolism
10	Carbon metabolism	1087	ko01200	Metabolism	Global and overview maps
11	Biosynthesis of amino acids	1051	ko01230	Metabolism	Global and overview maps
12	Ribosome	975	ko03010	Genetic Information Processing	Translation
13	Amino sugar and nucleotide sugar metabolism	881	ko00520	Metabolism	Carbohydrate metabolism
14	mRNA surveillance pathway	844	ko03015	Genetic Information Processing	Translation
15	Purine metabolism	816	ko00230	Metabolism	Nucleotide metabolism
16	Pyrimidine metabolism	783	ko00240	Metabolism	Nucleotide metabolism
17	RNA degradation	744	ko03018	Genetic Information Processing	Folding, sorting and degradation
18	Pentose and glucuronate interconversions	709	ko00040	Metabolism	Carbohydrate metabolism
19	Ubiquitin mediated proteolysis	703	ko04120	Genetic Information Processing	Folding, sorting and degradation
20	Phenylpropanoid biosynthesis	662	ko00940	Metabolism	Biosynthesis of other secondary metabolites
21	Galactose metabolism	622	ko00052	Metabolism	Carbohydrate metabolism
22	Phosphatidylinositol signaling system	550	ko04070	Environmental Information Processing	Signal transduction
23	Ascorbate and aldarate metabolism	508	ko00053	Metabolism	Carbohydrate metabolism
24	Oxidative phosphorylation	506	ko00190	Metabolism	Energy metabolism
25	Glycolysis / Gluconeogenesis	491	ko00010	Metabolism	Carbohydrate metabolism
26	Glycerolipid metabolism	480	ko00561	Metabolism	Lipid metabolism
27	Ribosome biogenesis in eukaryotes	470	ko03008	Genetic Information Processing	Translation
28	Glycerophospholipid metabolism	469	ko00564	Metabolism	Lipid metabolism
29	ABC transporters	457	ko02010	Environmental Information Processing	Membrane transport
30	Peroxisome	442	ko04146	Cellular Processes	Transport and catabolism
31	Circadian rhythm - plant	433	ko04712	Organismal Systems	Environmental adaptation
32	Cysteine and methionine metabolism	414	ko00270	Metabolism	Amino acid metabolism
33	Carbon fixation in photosynthetic organisms	398	ko00710	Metabolism	Energy metabolism
34	RNA polymerase	385	ko03020	Genetic Information Processing	Transcription
35	Cyanoamino acid metabolism	377	ko00460	Metabolism	Metabolism of other amino acids
36	Regulation of autophagy	368	ko04140	Cellular Processes	Transport and catabolism
37	Glycine, serine and threonine metabolism	359	ko00260	Metabolism	Amino acid metabolism
38	Glyoxylate and dicarboxylate metabolism	329	ko00630	Metabolism	Carbohydrate metabolism
39	Fructose and mannose metabolism	320	ko00051	Metabolism	Carbohydrate metabolism
40	Aminoacyl-tRNA biosynthesis	315	ko00970	Genetic Information Processing	Translation
41	Inositol phosphate metabolism	310	ko00562	Metabolism	Carbohydrate metabolism
42	Pyruvate metabolism	309	ko00620	Metabolism	Carbohydrate metabolism
43	Glutathione metabolism	308	ko00480	Metabolism	Metabolism of other amino acids
44	Fatty acid metabolism	305	ko01212	Metabolism	Global and overview maps
45	Phagosome	300	ko04145	Cellular Processes	Transport and catabolism
46	Pentose phosphate pathway	300	ko00030	Metabolism	Carbohydrate metabolism
47	Nucleotide excision repair	298	ko03420	Genetic Information Processing	Replication and repair
48	Terpenoid backbone biosynthesis	291	ko00900	Metabolism	Metabolism of terpenoids and polyketides
49	Other glycan degradation	267	ko00511	Metabolism	Glycan biosynthesis and metabolism
50	Tyrosine metabolism	260	ko00350	Metabolism	Amino acid metabolism
51	2-Oxocarboxylic acid metabolism	248	ko01210	Metabolism	Global and overview maps
52	Sphingolipid metabolism	245	ko00600	Metabolism	Lipid metabolism
53	Porphyrin and chlorophyll metabolism	238	ko00860	Metabolism	Metabolism of cofactors and vitamins
54	DNA replication	234	ko03030	Genetic Information Processing	Replication and repair
55	Cutin, suberine and wax biosynthesis	229	ko00073	Metabolism	Lipid metabolism
56	Phenylalanine metabolism	216	ko00360	Metabolism	Amino acid metabolism
57	Base excision repair	215	ko03410	Genetic Information Processing	Replication and repair
58	AGE-RAGE signaling pathway in diabetic complications	209	ko04933	Human Diseases	Endocrine and metabolic diseases
59	N-Glycan biosynthesis	208	ko00510	Metabolism	Glycan biosynthesis and metabolism
60	Photosynthesis	203	ko00195	Metabolism	Energy metabolism
61	Basal transcription factors	194	ko03022	Genetic Information Processing	Transcription
62	Fatty acid biosynthesis	193	ko00061	Metabolism	Lipid metabolism
63	beta-Alanine metabolism	191	ko00410	Metabolism	Metabolism of other amino acids
64	Mismatch repair	188	ko03430	Genetic Information Processing	Replication and repair
65	Ubiquinone and other terpenoid-quinone biosynthesis	188	ko00130	Metabolism	Metabolism of cofactors and vitamins
66	Valine, leucine and isoleucine degradation	186	ko00280	Metabolism	Amino acid metabolism
67	Diterpenoid biosynthesis	186	ko00904	Metabolism	Metabolism of terpenoids and polyketides
68	Ether lipid metabolism	184	ko00565	Metabolism	Lipid metabolism
69	Isoquinoline alkaloid biosynthesis	181	ko00950	Metabolism	Biosynthesis of other secondary metabolites
70	Proteasome	181	ko03050	Genetic Information Processing	Folding, sorting and degradation
71	Citrate cycle (TCA cycle)	179	ko00020	Metabolism	Carbohydrate metabolism
72	Alanine, aspartate and glutamate metabolism	178	ko00250	Metabolism	Amino acid metabolism
73	Arginine biosynthesis	177	ko00220	Metabolism	Amino acid metabolism
74	Carotenoid biosynthesis	175	ko00906	Metabolism	Metabolism of terpenoids and polyketides
75	Homologous recombination	172	ko03440	Genetic Information Processing	Replication and repair
76	Arginine and proline metabolism	171	ko00330	Metabolism	Amino acid metabolism
77	Flavonoid biosynthesis	160	ko00941	Metabolism	Biosynthesis of other secondary metabolites
78	Fatty acid degradation	155	ko00071	Metabolism	Lipid metabolism
79	Steroid biosynthesis	151	ko00100	Metabolism	Lipid metabolism
80	Lysine degradation	151	ko00310	Metabolism	Amino acid metabolism
81	Phenylalanine, tyrosine and tryptophan biosynthesis	148	ko00400	Metabolism	Amino acid metabolism
82	alpha-Linolenic acid metabolism	147	ko00592	Metabolism	Lipid metabolism
83	SNARE interactions in vesicular transport	141	ko04130	Genetic Information Processing	Folding, sorting and degradation
84	Selenocompound metabolism	138	ko00450	Metabolism	Metabolism of other amino acids
85	Protein export	138	ko03060	Genetic Information Processing	Folding, sorting and degradation
86	Sulfur metabolism	138	ko00920	Metabolism	Energy metabolism
87	Tryptophan metabolism	137	ko00380	Metabolism	Amino acid metabolism
88	Propanoate metabolism	136	ko00640	Metabolism	Carbohydrate metabolism
89	Fatty acid elongation	128	ko00062	Metabolism	Lipid metabolism
90	Nitrogen metabolism	125	ko00910	Metabolism	Energy metabolism
91	Tropane, piperidine and pyridine alkaloid biosynthesis	121	ko00960	Metabolism	Biosynthesis of other secondary metabolites
92	Glycosylphosphatidylinositol(GPI)-anchor biosynthesis	119	ko00563	Metabolism	Glycan biosynthesis and metabolism
93	Glycosaminoglycan degradation	111	ko00531	Metabolism	Glycan biosynthesis and metabolism
94	Pantothenate and CoA biosynthesis	111	ko00770	Metabolism	Metabolism of cofactors and vitamins
95	Stilbenoid, diarylheptanoid and gingerol biosynthesis	105	ko00945	Metabolism	Biosynthesis of other secondary metabolites
96	Zeatin biosynthesis	100	ko00908	Metabolism	Metabolism of terpenoids and polyketides
97	Linoleic acid metabolism	99	ko00591	Metabolism	Lipid metabolism
98	Sesquiterpenoid and triterpenoid biosynthesis	97	ko00909	Metabolism	Metabolism of terpenoids and polyketides
99	Nicotinate and nicotinamide metabolism	97	ko00760	Metabolism	Metabolism of cofactors and vitamins
100	Arachidonic acid metabolism	92	ko00590	Metabolism	Lipid metabolism
101	Glycosphingolipid biosynthesis - ganglio series	87	ko00604	Metabolism	Glycan biosynthesis and metabolism
102	Vitamin B6 metabolism	83	ko00750	Metabolism	Metabolism of cofactors and vitamins
103	Valine, leucine and isoleucine biosynthesis	79	ko00290	Metabolism	Amino acid metabolism
104	Limonene and pinene degradation	75	ko00903	Metabolism	Metabolism of terpenoids and polyketides
105	Monoterpenoid biosynthesis	75	ko00902	Metabolism	Metabolism of terpenoids and polyketides
106	Lysine biosynthesis	71	ko00300	Metabolism	Amino acid metabolism
107	Butanoate metabolism	70	ko00650	Metabolism	Carbohydrate metabolism
108	Monobactam biosynthesis	64	ko00261	Metabolism	Biosynthesis of other secondary metabolites
109	Folate biosynthesis	64	ko00790	Metabolism	Metabolism of cofactors and vitamins
110	Other types of O-glycan biosynthesis	64	ko00514	Metabolism	Glycan biosynthesis and metabolism
111	One carbon pool by folate	64	ko00670	Metabolism	Metabolism of cofactors and vitamins
112	Biosynthesis of unsaturated fatty acids	63	ko01040	Metabolism	Lipid metabolism
113	Sulfur relay system	63	ko04122	Genetic Information Processing	Folding, sorting and degradation
114	Histidine metabolism	60	ko00340	Metabolism	Amino acid metabolism
115	Biotin metabolism	60	ko00780	Metabolism	Metabolism of cofactors and vitamins
116	Riboflavin metabolism	57	ko00740	Metabolism	Metabolism of cofactors and vitamins
117	Isoflavonoid biosynthesis	54	ko00943	Metabolism	Biosynthesis of other secondary metabolites
118	Flavone and flavonol biosynthesis	52	ko00944	Metabolism	Biosynthesis of other secondary metabolites
119	Photosynthesis - antenna proteins	50	ko00196	Metabolism	Energy metabolism
120	Glycosphingolipid biosynthesis - globo series	50	ko00603	Metabolism	Glycan biosynthesis and metabolism
121	C5-Branched dibasic acid metabolism	47	ko00660	Metabolism	Carbohydrate metabolism
122	Thiamine metabolism	45	ko00730	Metabolism	Metabolism of cofactors and vitamins
123	Anthocyanin biosynthesis	43	ko00942	Metabolism	Biosynthesis of other secondary metabolites
124	Indole alkaloid biosynthesis	38	ko00901	Metabolism	Biosynthesis of other secondary metabolites
125	Taurine and hypotaurine metabolism	37	ko00430	Metabolism	Metabolism of other amino acids
126	Glucosinolate biosynthesis	33	ko00966	Metabolism	Biosynthesis of other secondary metabolites
127	Brassinosteroid biosynthesis	28	ko00905	Metabolism	Metabolism of terpenoids and polyketides
128	Caffeine metabolism	28	ko00232	Metabolism	Biosynthesis of other secondary metabolites
129	Non-homologous end-joining	23	ko03450	Genetic Information Processing	Replication and repair
130	Lipoic acid metabolism	22	ko00785	Metabolism	Metabolism of cofactors and vitamins
131	Benzoxazinoid biosynthesis	20	ko00402	Metabolism	Biosynthesis of other secondary metabolites
132	Synthesis and degradation of ketone bodies	17	ko00072	Metabolism	Lipid metabolism
133	Vancomycin resistance	5	ko01502	Human Diseases	Antimicrobial resistance
134	Betalain biosynthesis	3	ko00965	Metabolism	Biosynthesis of other secondary metabolites
