# Supplementary material for: Transcriptomic analysis of flower opening response to relatively low temperatures in Osmanthus fragrans
Source: BMC Plant Biol. 2020 Jul 16;20:337. doi: 10.1186/s12870-020-02549-3 (PMC7367400; doi:10.1186/s12870-020-02549-3)
Supplement: Supplementary file 11 — Additional file 11: Table S8. DEGs involved in the cell wall metabolism under different temperatures treated by different days in Osmanthus fragrans. [file 12870_2020_2549_MOESM11_ESM.xls]

## Sheet: Sheet1
Table S8 DEGs involved in the cell wall metabolism under different temperatures treated by different days in Osmanthus fragrans
Gene family	Gene ID	log2Ratio(L2 vs H2)	log2Ratio(L4 vs H4)	log2Ratio(L6 vs H6)	Putative function
EXP	CL4845.Contig1	-3.59991	-2.33431	-1.43976	Expansin A8 like protein
	CL8343.Contig1	2.40292	3.17387	4.00509	expansin-like B1
	CL10934.Contig2	-2.99349	-2.47697	-2.21377	expansin
	CL12319.Contig2	-3.79911	-3.0747	-4.73162	expansin-A11
	Unigene48446	-2.48626	-1.82695	-1.01773	expansin-A10
XTH	CL256.Contig3	-1.70126	-3.42146	-3.8686	xyloglucan endotransglucosylase/hydrolase 2-like
	CL1547.Contig1	1.72769	3.83055	2.40867	xyloglucan endotransglucosylase/hydrolase
	CL3252.Contig2	-1.80586	-1.03593	-1.94895	xyloglucan glycosyltransferase 4-like
	CL7741.Contig1	1.91962	3.16438	2.72321	xyloglucan endotransglucosylase/hydrolase protein 32
	CL8777.Contig1	9.03892	7.98109	8.97154	xyloglucan endotransglucosylase/hydrolase
	CL10571.Contig1	-1.60681	-2.58223	-2.93222	xyloglucan endotransglucosylase/hydrolase
	Unigene1021	-1.63472	-1.28259	-2.01678	xyloglucan endotransglucosylase/hydrolase protein 30
	Unigene1631	-1.04496	-1.67147	-1.86361	xyloglucan endotransglucosylase/hydrolase protein 33
	Unigene24045	-1.00375	-2.1508	-2.77879	xyloglucan endotransglucosylase/hydrolase protein 8
	Unigene25288	-2.83164	-2.95331	-2.88202	xyloglucan endotransglucosylase/hydrolase protein 23
	Unigene26777	2.05267	1.03305	1.54081	xyloglucan endotransglucosylase/hydrolase protein 7
Aquaporins	CL1684.Contig1	-1.34256	-1.6001	-1.83726	aquaporin PIP1-5 isoform X1
	CL7006.Contig1	-1.64643	-2.30659	-2.02861	aquaporin PIP2-1-like
	CL6991.Contig1	-1.87938	-2.60152	-3.52227	aquaporin TIP2-1-like
	Unigene10956	-2.21251	-2.63294	-2.76568	tonoplast intrinsic protein
	CL8689.Contig2	-7.43463	-12.6179	-6.98109	aquaporin NIP7-1
	Unigene22675	2.20338	1.27012	1.17376	aquaporin NIP1-1-like
	Unigene40148	2.15132	2.51191	2.00715	aquaporin NIP5-1
CES	CL4787.Contig2	-1.86984	-1.8654	-1.79008	cellulose synthase-like protein D3 isoform X1
	Unigene37789	-1.0163	-1.41802	-1.66588	cellulose synthase-like protein D3
	Unigene47737	-2.48147	-2.38172	-2.47416	cellulose synthase-like protein D5
XYL	Unigene21348	-1.72965	-2.29074	-1.93629	beta-D-xylosidase 2
	CL1473.Contig2	-2.26063	-2.07627	-1.95253	beta-xylosidase/alpha-L-arabinofuranosidase 2-like
	Unigene22142	-7.15266	-3.77482	-6.06529	beta-xylosidase/alpha-L-arabinofuranosidase 2-like
	Unigene9686	-2.72768	-2.23995	-2.23588	beta-xylosidase/alpha-L-arabinofuranosidase 2-like
	Unigene17352	5.38025	6.13186	2.72344	beta-xylosidase/alpha-L-arabinofuranosidase 1-like
	CL10104.Contig1	-2.04295	-3.12783	-3.51346	beta-D-xylosidase 1
PE	Unigene30444	-4.03774	-4.26696	-3.60631	pectinesterase 68
	CL4510.Contig5	1.48459	1.1698	1.21282	probable pectinesterase 67
PG	Unigene55502	1.37672	2.11456	1.7958	polygalacturonase
	Unigene9015	-2.91365	-3.15768	-3.20328	polygalacturonase
	Unigene14618	-1.40046	-1.39118	-1.55986	polygalacturonase
	Unigene29828	1.34211	1.71217	2.19128	polygalacturonase
	CL10006.Contig1	-2.23254	-2.11875	-1.94969	polygalacturonase
PL	Unigene37135	-1.64488	-2.12539	-1.67131	pectate lyase 5
	CL6542.Contig1	-1.83095	-2.44387	-2.8265	pectate lyase 8
Dehydrin	Unigene46248	4.25966	4.41981	2.78396	Dehydrin Rab15
	CL5294.Contig1	3.57914	4.28521	2.97247	dehydrin DHN2-like
	Unigene53630	2.94813	6.65619	5.47466	dehydrin DHN1-like
	Unigene2288	1.59869	2.28381	2.40219	dehydrin ERD14-like
	CL8427.Contig1	1.76579	2.29064	2.24214	dehydrin ERD14-like
Note: L2, L4 and L6 respectively represents the samples from the plants under 19°C treatment for 2 d, 4 d, and 6 d; H2, H4 and H6 respectively represents the samples from the plants under 23°C treatment for 2 d, 4 d, and 6 d
