# Supplementary material for: Transcriptomic analysis of flower opening response to relatively low temperatures in Osmanthus fragrans
Source: BMC Plant Biol. 2020 Jul 16;20:337. doi: 10.1186/s12870-020-02549-3 (PMC7367400; doi:10.1186/s12870-020-02549-3)
Supplement: Supplementary file 12 — Additional file 12: Table S9. DEGs involved in the phytohormone signal transduction pathway under different temperatures treated by different days in Osmanthus fragrans. [file 12870_2020_2549_MOESM12_ESM.xls]

## Sheet: Sheet1
Table S9 DEGs involved in the phytohormone signal transduction pathway under different temperatures treated by different days in Osmanthus fragrans
Gene family	Gene name	Gene ID	log2Ratio (L2 vs H2)	log2Ratio (L4 vs H4)	log2Ratio (L6 vs H6)	Putative function
AUX signal transduction	AUX1	Unigene42340	2.56737	-2.57075	-1.61979	gi|747060561|ref|XP_011076716.1|/8.7e-59/PREDICTED: auxin transporter-like protein 2 [Sesamum indicum]
	AUX/IAA	CL2358.Contig4	-1.21293	-1.43444	-1.48799	gi|747071461|ref|XP_011082600.1|/3.3e-76/PREDICTED: auxin-induced protein 22D-like [Sesamum indicum]
	AUX/IAA	Unigene55684	-3.5331	-2.19939	-1.86394	gi|747066530|ref|XP_011079949.1|/7.8e-93/PREDICTED: auxin-induced protein AUX28-like [Sesamum indicum]
	AUX/IAA	CL7419.Contig1	1.38871	1.30163	1.2601	gi|747054827|ref|XP_011073641.1|/2.6e-08/PREDICTED: auxin-responsive protein IAA9-like [Sesamum indicum]
	AUX/IAA	CL7286.Contig3	1.39653	2.1701	1.83253	gi|747043051|ref|XP_011081633.1|/6.3e-95/PREDICTED: auxin-responsive protein IAA26-like [Sesamum indicum]
	ARF	Unigene5805	-1.129	-2.51487	-3.21036	gi|747041666|ref|XP_011074533.1|/3.2e-241/PREDICTED: auxin response factor 9-like [Sesamum indicum]
	ARF	CL12905.Contig5	1.12765	1.07537	1.01092	gi|747054004|ref|XP_011073189.1|/5.0e-139/PREDICTED: auxin response factor 2-like [Sesamum indicum]
	ARF	Unigene6919	1.28584	1.36757	1.26303	gi|727472781|ref|XP_010518326.1|/1.1e-08/PREDICTED: auxin response factor 11-like isoform X1 [Camelina sativa]
	ARF	CL11636.Contig2	1.53737	1.66601	1.98983	gi|747045428|ref|XP_011093958.1|/6.0e-268/PREDICTED: auxin response factor 18-like [Sesamum indicum]
	ARF	CL5410.Contig1	1.6299	2.01048	1.93018	gi|747056762|ref|XP_011074654.1|/3.7e-15/PREDICTED: auxin response factor 5-like [Sesamum indicum]
	ARF	CL5082.Contig2	1.24403	1.75942	1.926	gi|747073112|ref|XP_011083507.1|/4.1e-69/PREDICTED: auxin response factor 5 [Sesamum indicum]
	ARF	CL661.Contig9	1.97643	3.2747	3.27381	gi|565397467|ref|XP_006364315.1|/5.3e-16/PREDICTED: auxin response factor 3-like isoform X2 [Solanum tuberosum]
	ARF	CL274.Contig1	1.79442	3.66846	5.46158	gi|747041666|ref|XP_011074533.1|/7.3e-14/PREDICTED: auxin response factor 9-like [Sesamum indicum]
	ARF	CL12908.Contig6	3.51005	5.77951	11.7517	gi|747070919|ref|XP_011082305.1|/1.6e-253/PREDICTED: auxin response factor 9 [Sesamum indicum]
	GH3	CL7590.Contig1	-2.13195	-2.36805	-1.70415	gi|590687104|ref|XP_007042570.1|/1.1e-311/Auxin-responsive GH3 family protein [Theobroma cacao]
	GH3	Unigene50036	1.78393	1.47638	1.19978	gi|658047239|ref|XP_008359298.1|/6.3e-06/PREDICTED: indole-3-acetic acid-amido synthetase GH3.6-like isoform X1 [Malus domestica]
	GH3	CL12093.Contig2	2.17036	2.60263	2.50484	gi|590607976|ref|XP_007021139.1|/0.0e+00/Auxin-responsive GH3 family protein [Theobroma cacao]
	SAUR	CL10037.Contig1	2.65102	2.42266	2.55004	gi|747078403|ref|XP_011086361.1|/5.7e-46/PREDICTED: auxin-induced protein X15-like [Sesamum indicum]
	SAUR	Unigene56844	2.04346	1.60073	4.31159	gi|657968947|ref|XP_008376188.1|/4.9e-48/PREDICTED: auxin-induced protein X15 [Malus domestica]
JA signal transduction	COI1	CL1619.Contig3	1.11275	1.27638	1.21192	gi|747060595|ref|XP_011076735.1|/2.0e-90/PREDICTED: coronatine-insensitive protein 1 [Sesamum indicum]
	COI1	Unigene9522	1.53979	1.61967	1.51321	gi|747075790|ref|XP_011084944.1|/8.4e-06/PREDICTED: coronatine-insensitive protein 1-like [Sesamum indicum]
	COI1	CL2934.Contig1	1.24893	1.69731	1.80756	gi|747075790|ref|XP_011084944.1|/1.4e-18/PREDICTED: coronatine-insensitive protein 1-like [Sesamum indicum]
	JAZ	Unigene43759	-1.2302	-1.71311	-1.77046	gi|698483081|ref|XP_009788425.1|/2.8e-31/PREDICTED: protein TIFY 6B-like isoform X2 [Nicotiana sylvestris]
	JAZ	CL4347.Contig3	6.70506	2.848	8.24159	gi|389986099|gb|AFL46167.1|/9.4e-80/jasmonate ZIM domain protein c.1 [Nicotiana attenuata]
	JAZ	CL8754.Contig3	-1.32193	7.45396	2.06077	gi|747052939|ref|XP_011072606.1|/4.6e-26/PREDICTED: protein TIFY 10B-like [Sesamum indicum]
	MYC2	CL37.Contig1	-6.41334	-6.04503	-5.41723	gi|747043838|ref|XP_011085914.1|/2.6e-211/PREDICTED: transcription factor ABORTED MICROSPORES [Sesamum indicum]
	MYC2	CL6240.Contig1	-1.12565	-1.17402	-1.36903	gi|747042462|ref|XP_011078682.1|/1.4e-200/PREDICTED: transcription factor BIM1 isoform X1 [Sesamum indicum]
	MYC2	CL3114.Contig2	-2.59019	-3.4491	2.12905	gi|747091393|ref|XP_011093423.1|/3.1e-177/PREDICTED: transcription factor bHLH91-like [Sesamum indicum]
	MYC2	CL2658.Contig2	-1.73637	-1.14996	2.55342	gi|747056070|ref|XP_011074290.1|/3.8e-84/PREDICTED: transcription factor bHLH93-like [Sesamum indicum]
	MYC2	CL4704.Contig3	1.27418	1.18001	1.02712	gi|747090656|ref|XP_011093025.1|/6.0e-28/PREDICTED: transcription factor bHLH13-like isoform X1 [Sesamum indicum]
	MYC2	CL596.Contig5	1.20238	1.39711	1.59254	gi|747068382|ref|XP_011080947.1|/3.1e-174/PREDICTED: transcription factor EGL1-like [Sesamum indicum]
	MYC2	CL2042.Contig2	1.14879	1.38101	2.84486	gi|343795733|gb|AEM63394.1|/3.1e-188/delila2 [Antirrhinum majus]
	MYC2	CL9231.Contig1	2.21483	2.61667	1.63088	gi|747068115|ref|XP_011080803.1|/4.2e-140/PREDICTED: transcription factor bHLH90 [Sesamum indicum]
	MYC2	CL5385.Contig2	2.27246	2.49573	2.69626	gi|747086670|ref|XP_011090844.1|/5.5e-48/PREDICTED: transcription factor bHLH25-like [Sesamum indicum]
	MYC2	CL8567.Contig1	2.79756	3.96866	4.38023	gi|747054847|ref|XP_011073652.1|/5.4e-98/PREDICTED: transcription factor bHLH18-like [Sesamum indicum]
	MYC2	Unigene20881	2.5539	4.35248	4.60311	gi|255578194|ref|XP_002529965.1|/6.5e-91/PREDICTED: transcription factor MYC2 [Ricinus communis]
	MYC2	Unigene53451	2.92452	3.68772	3.96762	gi|747054847|ref|XP_011073652.1|/3.2e-62/PREDICTED: transcription factor bHLH18-like [Sesamum indicum]
	MYC2	CL2415.Contig2	2.4723	2.83237	3.89966	gi|747045498|ref|XP_011094312.1|/9.4e-174/PREDICTED: transcription factor MYC2 [Sesamum indicum]
GA signal transduction	GID1	CL2517.Contig4	3.37179	2.06748	1.37024	gi|908373670|gb|AKT44367.1|/2.2e-137/carboxylesterase [Tectona grandis]
	GID1	Unigene32092	1.1124	1.50938	1.40654	gi|969995699|ref|XP_015075371.1|/1.4e-17/PREDICTED: probable carboxylesterase 8 [Solanum pennellii]
	GID1	CL79.Contig1	1.08026	1.78082	1.41163	gi|747060156|ref|XP_011076496.1|/6.9e-111/PREDICTED: carboxylesterase 1-like [Sesamum indicum]
	GID1	CL9353.Contig1	1.43114	1.34016	2.21805	gi|697190768|ref|XP_009604447.1|/1.5e-173/PREDICTED: gibberellin receptor GID1B-like [Nicotiana tomentosiformis]
	GID1	CL11969.Contig2	1.40314	2.48279	2.69852	gi|698476100|ref|XP_009785385.1|/1.2e-172/PREDICTED: gibberellin receptor GID1B-like [Nicotiana sylvestris]
	GID1	Unigene22649	-13.3251	-9.62635	-4.73039	gi|698572848|ref|XP_009775254.1|/1.7e-128/PREDICTED: probable carboxylesterase 17 [Nicotiana sylvestris]
	DELLA	CL914.Contig2	-1.4985	-1.59357	-1.08599	gi|747049148|ref|XP_011070609.1|/1.0e-245/PREDICTED: DELLA protein GAI1 [Sesamum indicum]
	DELLA	CL4417.Contig2	-2.85989	-2.32262	-2.67224	gi|747041272|ref|XP_011072178.1|/1.4e-232/PREDICTED: scarecrow-like protein 28 [Sesamum indicum]
	DELLA	CL5689.Contig2	1.04885	2.06559	1.4324	gi|747052897|ref|XP_011072582.1|/1.2e-93/PREDICTED: nodulation-signaling pathway 1 protein [Sesamum indicum]
	DELLA	CL3343.Contig3	1.73087	1.11766	1.17017	gi|747067331|ref|XP_011080382.1|/5.1e-206/PREDICTED: scarecrow-like protein 3 [Sesamum indicum]
	DELLA	Unigene25845	-1.44008	1.49228	4.95003	gi|747094896|ref|XP_011095306.1|/1.2e-97/PREDICTED: scarecrow-like protein 21 [Sesamum indicum]
	PIF3	CL806.Contig3	-2.12433	-3.96851	-4.34442	gi|747102905|ref|XP_011099632.1|/8.4e-87/PREDICTED: transcription factor BEE 2 [Sesamum indicum]
	PIF3	CL6240.Contig1	-1.12565	-1.17402	-1.36903	gi|747042462|ref|XP_011078682.1|/1.4e-200/PREDICTED: transcription factor BIM1 isoform X1 [Sesamum indicum]
	PIF3	CL6865.Contig1	-4.74057	-9.13528	-9.2769	gi|747051322|ref|XP_011071749.1|/1.0e-102/PREDICTED: transcription factor bHLH79-like isoform X2 [Sesamum indicum]
	PIF3	CL8697.Contig1	1.61037	1.3859	1.76984	gi|747067220|ref|XP_011080320.1|/3.6e-99/PREDICTED: transcription factor bHLH130-like [Sesamum indicum]
	PIF3	CL10978.Contig1	1.63767	1.98986	1.37492	gi|844572861|gb|AKN09613.1|/2.7e-117/basic helix-loop-helix transcription factor [Salvia miltiorrhiza]
	PIF3	CL12071.Contig2	1.14783	1.29783	1.20917	gi|747044114|ref|XP_011087339.1|/4.5e-107/PREDICTED: transcription factor bHLH130-like [Sesamum indicum]
	PIF3	CL6619.Contig3	1.24676	1.83997	1.86121	gi|590723422|ref|XP_007052179.1|/7.8e-126/Basic helix-loop-helix DNA-binding superfamily protein isoform 1 [Theobroma cacao]
	PIF3	Unigene38927	1.30666	1.22896	7.97154	gi|661892675|emb|CDP03833.1|/9.0e-30/unnamed protein product [Coffea canephora]
ABA signal transduction	PYR/PYL	CL9922.Contig3	-3.94856	-5.1723	-5.06994	gi|225439530|ref|XP_002264158.1|/9.8e-77/PREDICTED: abscisic acid receptor PYL4 [Vitis vinifera]
	PYR/PYL	CL1401.Contig2	-1.26231	-1.05109	-1.01416	gi|460400746|ref|XP_004245893.1|/8.4e-85/PREDICTED: abscisic acid receptor PYR1-like [Solanum lycopersicum]
	PYR/PYL	Unigene13799	3.6885	1.67279	3.20872	gi|697153631|ref|XP_009631065.1|/9.1e-43/PREDICTED: abscisic acid receptor PYL2-like [Nicotiana tomentosiformis]
	PYR/PYL	Unigene38520	1.29204	1.27967	1.06782	gi|747090692|ref|XP_011093045.1|/6.2e-78/PREDICTED: abscisic acid receptor PYL9-like [Sesamum indicum]
	PYR/PYL	Unigene1420	1.4289	2.15993	2.34146	gi|747074957|ref|XP_011084493.1|/1.8e-88/PREDICTED: abscisic acid receptor PYL8 [Sesamum indicum]
	PYR/PYL	Unigene13487	1.75996	2.47387	2.52836	gi|747074957|ref|XP_011084493.1|/7.3e-23/PREDICTED: abscisic acid receptor PYL8 [Sesamum indicum]
	PP2C	Unigene35614	1.12386	1.3557	1.19942	gi|747087900|ref|XP_011091509.1|/3.9e-89/PREDICTED: protein phosphatase 2C 37-like [Sesamum indicum]
	PP2C	Unigene34464	1.13307	1.29192	1.52275	gi|747087900|ref|XP_011091509.1|/1.4e-42/PREDICTED: protein phosphatase 2C 37-like [Sesamum indicum]
	PP2C	CL6532.Contig2	2.1341	2.05553	1.18683	gi|697102213|ref|XP_009599862.1|/5.1e-151/PREDICTED: probable protein phosphatase 2C 24 [Nicotiana tomentosiformis]
	PP2C	Unigene27544	2.37367	5.87711	4.71549	gi|747074967|ref|XP_011084498.1|/6.8e-100/PREDICTED: probable protein phosphatase 2C 51 [Sesamum indicum]
	SnRK2	CL12008.Contig2	1.36328	1.3006	1.15509	gi|976900418|gb|KVH88620.1|/1.9e-11/Protein kinase, ATP binding site-containing protein [Cynara cardunculus var. scolymus]
	SnRK2	Unigene53074	2.65909	1.57058	1.70078	gi|747102131|ref|XP_011099217.1|/6.4e-42/PREDICTED: serine/threonine-protein kinase SAPK10-like [Sesamum indicum]
	ABF	CL12556.Contig1	8.25109	5.44626	8.99906	gi|565348495|ref|XP_006341248.1|/2.9e-29/PREDICTED: protein ABSCISIC ACID-INSENSITIVE 5 [Solanum tuberosum]
	ABF	Unigene23006	-1.98863	-2.84911	-1.78206	gi|747054889|ref|XP_011073675.1|/2.0e-49/PREDICTED: basic leucine zipper 43 [Sesamum indicum]
	ABF	Unigene11799	-3.44308	-2.67391	-3.29414	gi|747056640|ref|XP_011074583.1|/3.3e-25/PREDICTED: basic leucine zipper 43-like [Sesamum indicum]
	ABF	Unigene52600	3.00145	2.36892	2.17145	gi|747056333|ref|XP_011074426.1|/3.0e-46/PREDICTED: ABSCISIC ACID-INSENSITIVE 5-like protein 5 [Sesamum indicum]
	ABF	CL4332.Contig2	1.25083	1.63255	1.13256	gi|747081907|ref|XP_011088250.1|/2.3e-160/PREDICTED: ABSCISIC ACID-INSENSITIVE 5-like protein 7 [Sesamum indicum]
	ABF	CL1427.Contig2	1.79122	2.10702	1.82574	gi|747056333|ref|XP_011074426.1|/5.4e-137/PREDICTED: ABSCISIC ACID-INSENSITIVE 5-like protein 5 [Sesamum indicum]
	ABF	Unigene55887	2.11825	4.53812	3.6922	gi|590702420|ref|XP_007046623.1|/1.3e-30/Basic-leucine zipper transcription factor family protein, putative [Theobroma cacao]
	ABF	CL334.Contig3	2.37396	4.43645	2.80638	gi|747081907|ref|XP_011088250.1|/1.6e-35/PREDICTED: ABSCISIC ACID-INSENSITIVE 5-like protein 7 [Sesamum indicum]
BR signal transduction	BAK1	CL3713.Contig2	1.08128	1.28217	1.48529	gi|747055786|ref|XP_011074139.1|/0.0e+00/PREDICTED: somatic embryogenesis receptor kinase 2 [Sesamum indicum]
	BAK1	CL6770.Contig5	1.41504	1.6699	1.87548	gi|225460500|ref|XP_002270847.1|/2.9e-07/PREDICTED: somatic embryogenesis receptor kinase 1 [Vitis vinifera]
	BRI1	CL5576.Contig2	-1.19377	-1.66548	-2.05317	gi|747055168|ref|XP_011073820.1|/0.0e+00/PREDICTED: probably inactive leucine-rich repeat receptor-like protein kinase At3g28040 [Sesamum indicum]
	BRI1	CL558.Contig1	-2.3207	-2.54689	-2.60851	gi|747062055|ref|XP_011077518.1|/0.0e+00/PREDICTED: probably inactive leucine-rich repeat receptor-like protein kinase IMK2 [Sesamum indicum]
	BRI1	Unigene16401	-1.85048	-2.43965	-1.60912	gi|747092310|ref|XP_011093910.1|/2.5e-214/PREDICTED: leucine-rich repeat extensin-like protein 1 [Sesamum indicum]
	BRI1	Unigene35684	-4.37156	-2.98072	-3.4638	gi|747073293|ref|XP_011083600.1|/1.2e-44/PREDICTED: probable LRR receptor-like serine/threonine-protein kinase At4g36180 [Sesamum indicum]
	BRI1	Unigene37674	-7.29421	-5.67285	-4.58095	gi|971538914|ref|XP_006340695.2|/3.0e-94/PREDICTED: probable leucine-rich repeat receptor-like protein kinase At1g35710 [Solanum tuberosum]
	BSK	Unigene51254	-3.85224	-4.98497	-1.50066	gi|747094218|ref|XP_011094943.1|/2.6e-88/PREDICTED: probable serine/threonine-protein kinase At5g41260 [Sesamum indicum]
	BKI1	CL4529.Contig1	1.20684	1.34362	1.61298	gi|225458591|ref|XP_002284646.1|/4.8e-87/PREDICTED: BRI1 kinase inhibitor 1 [Vitis vinifera]
	BZR1/2	Unigene45694	3.4139	9.57428	9.32942	gi|747094748|ref|XP_011095225.1|/7.2e-51/PREDICTED: beta-amylase 7-like [Sesamum indicum]
	TCH4	Unigene25288	-2.83164	-2.95331	-2.88202	gi|359484996|ref|XP_002273742.2|/4.4e-114/PREDICTED: probable xyloglucan endotransglucosylase/hydrolase protein 23 [Vitis vinifera]
	TCH4	CL8777.Contig2	2.83706	4.4426	4.39372	gi|747047829|ref|XP_011069899.1|/3.9e-128/PREDICTED: probable xyloglucan endotransglucosylase/hydrolase protein 25 [Sesamum indicum]
	CYCD3	CL1958.Contig2	-1.58556	-1.31368	-1.0976	gi|747101903|ref|XP_011099096.1|/7.2e-139/PREDICTED: cyclin-D3-3-like [Sesamum indicum]
	CYCD3	Unigene9028	1.39632	1.74509	1.74552	gi|747081846|ref|XP_011088217.1|/4.1e-20/PREDICTED: cyclin-D3-1 [Sesamum indicum]
	CYCD3	CL6066.Contig2	1.15591	1.32805	2.43023	gi|747056300|ref|XP_011074408.1|/1.3e-138/PREDICTED: cyclin-D3-3-like [Sesamum indicum]
CTK signal transduction	AHP	CL11134.Contig2	3.67278	1.53727	7.35168	gi|698478716|ref|XP_009786497.1|/1.0e-30/PREDICTED: histidine-containing phosphotransfer protein 1-like [Nicotiana sylvestris]
	B-ARR	CL319.Contig2	3.14547	2.20743	1.81333	gi|747050224|ref|XP_011071178.1|/2.3e-32/PREDICTED: two-component response regulator ARR11-like [Sesamum indicum]
	B-ARR	CL277.Contig1	1.01571	1.3598	1.26065	gi|747074069|ref|XP_011084015.1|/4.5e-114/PREDICTED: two-component response regulator ARR12-like [Sesamum indicum]
	B-ARR	Unigene36461	1.4698	1.24166	1.41833	gi|747050224|ref|XP_011071178.1|/2.1e-12/PREDICTED: two-component response regulator ARR11-like [Sesamum indicum]
	B-ARR	CL9105.Contig2	1.41349	2.00472	2.37769	gi|747074069|ref|XP_011084015.1|/2.4e-244/PREDICTED: two-component response regulator ARR12-like [Sesamum indicum]
	B-ARR	CL10988.Contig1	1.25586	3.48109	2.38233	gi|747088467|ref|XP_011091823.1|/6.6e-19/PREDICTED: two-component response regulator ARR14-like isoform X2 [Sesamum indicum]
	A-ARR	CL7866.Contig2	-1.3095	-1.46054	-1.69615	gi|747064745|ref|XP_011078970.1|/8.8e-72/PREDICTED: two-component response regulator ARR9 [Sesamum indicum]
	A-ARR	Unigene18524	-2.94652	-3.12459	-2.1375	gi|747057109|ref|XP_011074842.1|/6.2e-62/PREDICTED: two-component response regulator ARR16-like [Sesamum indicum]
	A-ARR	CL8358.Contig1	-1.00699	-4.45664	-1.45943	gi|723705799|ref|XP_010322123.1|/3.7e-54/PREDICTED: LOW QUALITY PROTEIN: two-component response regulator ARR17 [Solanum lycopersicum]
	A-ARR	CL11055.Contig1	1.05669	1.28062	1.87492	gi|747058147|ref|XP_011075407.1|/1.3e-27/PREDICTED: two-component response regulator ARR8 [Sesamum indicum]
ETH signal transduction	ETR	Unigene14562	1.07231	-1.30787	-2.00772	gi|17646115|gb|AAL40902.1|AF145973_1/3.8e-25/ethylene receptor [Petunia x hybrida]
	ETR	CL5066.Contig1	1.34596	1.96886	1.08036	gi|703070431|ref|XP_010088784.1|/1.6e-33/Ethylene receptor [Morus notabilis]
	ETR	Unigene50360	1.54949	1.54068	2.16312	gi|698482814|ref|XP_009788301.1|/6.2e-44/PREDICTED: ethylene receptor [Nicotiana sylvestris]
	CTR1	CL7215.Contig5	2.62087	3.21434	1.76554	gi|747093477|ref|XP_011094544.1|/8.4e-168/PREDICTED: LOW QUALITY PROTEIN: serine/threonine-protein kinase CTR1 [Sesamum indicum]
	CTR1	CL10648.Contig2	-1.36579	-1.33718	7.21917	gi|747056034|ref|XP_011074274.1|/2.4e-186/PREDICTED: serine/threonine-protein kinase CTR1 isoform X1 [Sesamum indicum]
	EBF1/2	CL6169.Contig3	1.30327	1.06458	1.45338	gi|747063635|ref|XP_011078374.1|/1.8e-303/PREDICTED: EIN3-binding F-box protein 1-like [Sesamum indicum]
	EIN3	CL10633.Contig1	1.65938	-1.08456	-1.11488	gi|747085850|ref|XP_011090401.1|/2.5e-235/PREDICTED: ETHYLENE INSENSITIVE 3-like 3 protein [Sesamum indicum]
SA signal transduction	TGA	CL2000.Contig1	-4.05029	-5.07016	-5.95208	gi|747099143|ref|XP_011097615.1|/2.6e-131/PREDICTED: TGACG-sequence-specific DNA-binding protein TGA-1A-like isoform X1 [Sesamum indicum]
	TGA	CL225.Contig1	-3.31738	-3.41213	-4.26096	gi|661880368|emb|CDP15899.1|/6.0e-111/unnamed protein product [Coffea canephora]
	TGA	CL2000.Contig2	1.37906	1.38681	1.71989	gi|747099143|ref|XP_011097615.1|/1.4e-153/PREDICTED: TGACG-sequence-specific DNA-binding protein TGA-1A-like isoform X1 [Sesamum indicum]
	TGA	CL1803.Contig1	1.56759	1.65444	2.79979	gi|747057722|ref|XP_011075176.1|/6.6e-170/PREDICTED: transcription factor HBP-1b(c38) [Sesamum indicum]
	TGA	CL11348.Contig2	1.97637	2.44517	4.31547	gi|747083062|ref|XP_011088884.1|/1.5e-201/PREDICTED: transcription factor TGA2 isoform X1 [Sesamum indicum]
	TGA	Unigene6738	2.46654	2.68744	3.9616	gi|593798514|ref|XP_007162295.1|/7.3e-23/hypothetical protein PHAVU_001G140100g [Phaseolus vulgaris]
Note: L2, L4 and L6 respectively represents the samples from the plants under 19°C treatment for 2 d, 4 d, and 6 d; H2, H4 and H6 respectively represents the samples from the plants under 23°C treatment for 2 d, 4 d, and 6 d
