# Supplementary material for: Transcriptomic analysis of flower opening response to relatively low temperatures in Osmanthus fragrans
Source: BMC Plant Biol. 2020 Jul 16;20:337. doi: 10.1186/s12870-020-02549-3 (PMC7367400; doi:10.1186/s12870-020-02549-3)
Supplement: Supplementary file 13 — Additional file 13: Table S10. DEGs involved in TFs under different temperatures treated by different days in Osmanthus fragrans. [file 12870_2020_2549_MOESM13_ESM.xls]

## Sheet: Sheet1
Table S10 DEGs involved in TFs under different temperatures treated by different days in Osmanthus fragrans
Gene family	Gene ID	log2Ratio(L2 vs H2)	log2Ratio(L4 vs H4)	log2Ratio(L6 vs H6)	Putative function
MYB TF family	Unigene163	2.26705	1.26746	1.15521	gi|698512465|ref|XP_009801248.1|/4.7e-67/PREDICTED: protein ODORANT1-like [Nicotiana sylvestris]
	CL6579.Contig1	1.25408	2.24602	1.68953	gi|1000954510|ref|XP_015578159.1|/1.8e-53/PREDICTED: protein ODORANT1 [Ricinus communis]
	CL495.Contig3	1.44266	4.53398	-1.61623	gi|728834071|gb|KHG13514.1|/2.7e-44/Protein ODORANT1 [Gossypium arboreum]
	Unigene36971	-2.17374	-8.80896	-5.37229	gi|747075682|ref|XP_011084888.1|/4.7e-74/PREDICTED: transcriptional activator Myb-like [Sesamum indicum]
	CL242.Contig2	-1.40581	-1.73361	-2.35905	gi|914408361|gb|AKV71947.1|/4.1e-94/R2R3-MYB protein [Rehmannia glutinosa]
	CL10695.Contig2	-1.72204	-2.63419	-3.06808	gi|747050562|ref|XP_011071358.1|/3.3e-105/PREDICTED: transcription factor MYB108-like [Sesamum indicum]
	Unigene11061	-2.33002	-2.23295	-2.65419	gi|747040604|ref|XP_011089667.1|/0.0e+00/PREDICTED: myb-related protein 3R-1 isoform X1 [Sesamum indicum]
	CL4531.Contig2	1.30433	-1.42478	2.63227	gi|914408385|gb|AKV71959.1|/1.6e-09/R2R3-MYB protein [Rehmannia glutinosa]
	CL2736.Contig5	1.31699	9.34059	1.74604	gi|802610013|ref|XP_012074161.1|/7.6e-87/PREDICTED: transcription factor MYB12 isoform X1 [Jatropha curcas]
	Unigene48816	1.03607	1.81513	2.29336	gi|590640339|ref|XP_007029927.1|/2.5e-33/Myb domain protein 60 [Theobroma cacao]
	Unigene51825	1.24644	2.63063	2.23019	gi|734418008|gb|KHN39316.1|/4.5e-08/Transcription factor MYB86 [Glycine soja]
	CL9450.Contig1	1.77563	1.54051	2.51254	gi|747087538|ref|XP_011091315.1|/2.7e-106/PREDICTED: myb-related protein Myb4-like [Sesamum indicum]
	Unigene19015	2.34332	2.21168	1.36032	gi|747051643|ref|XP_011071911.1|/9.4e-26/PREDICTED: transcription factor MYB86-like [Sesamum indicum]
	CL5680.Contig1	2.16092	2.34898	1.13386	gi|110931860|gb|ABH02929.1|/5.8e-34/MYB transcription factor MYB145 [Glycine max]
	Unigene45753	2.34998	3.66106	1.60476	gi|970032487|ref|XP_015077550.1|/6.6e-24/PREDICTED: transcription factor MYB48-like [Solanum pennellii]
	Unigene19814	2.3362	3.40863	5.35838	gi|747056401|ref|XP_011074463.1|/1.0e-82/PREDICTED: transcription factor MYB44-like [Sesamum indicum]
	Unigene56106	1.36596	1.99331	4.24714	gi|747081828|ref|XP_011088207.1|/1.8e-77/PREDICTED: transcription factor MYB44-like [Sesamum indicum]
	Unigene30676	-2.06223	-1.22396	-2.01643	gi|830865416|gb|AKL88450.1|/1.9e-25/late elongated hypocotyl [Petunia x hybrida]
	Unigene56944	2.38014	2.13245	2.23406	gi|747083635|ref|XP_011089189.1|/4.0e-26/PREDICTED: transcription factor RAX2-like [Sesamum indicum]
	Unigene12513	1.97728	6.71882	8.11374	gi|694309548|ref|XP_009374421.1|/2.0e-09/PREDICTED: transcription factor RAX2 [Pyrus x bretschneideri]
bHLH TF family	Unigene30441	-3.37488	-3.13086	-1.60166	gi|565398846|ref|XP_006364975.1|/1.2e-08/PREDICTED: transcription factor bHLH93-like [Solanum tuberosum]
	CL796.Contig2	-1.22845	-1.25386	-3.07076	gi|1000964429|ref|XP_015575317.1|/1.6e-17/PREDICTED: transcription factor bHLH79 isoform X3 [Ricinus communis]
	CL3114.Contig2	-2.59019	-3.4491	2.12905	gi|747091393|ref|XP_011093423.1|/3.1e-177/PREDICTED: transcription factor bHLH91-like [Sesamum indicum]
	CL2658.Contig2	-1.73637	-1.14996	2.55342	gi|747056070|ref|XP_011074290.1|/3.8e-84/PREDICTED: transcription factor bHLH93-like [Sesamum indicum]
	CL8697.Contig2	2.68702	1.9947	1.95276	gi|747067220|ref|XP_011080320.1|/3.9e-41/PREDICTED: transcription factor bHLH130-like [Sesamum indicum]
	Unigene8820	1.53409	2.4172	2.25142	gi|359473541|ref|XP_002268359.2|/1.1e-61/PREDICTED: transcription factor bHLH111 [Vitis vinifera]
	CL9231.Contig1	2.21483	2.61667	1.63088	gi|747068115|ref|XP_011080803.1|/4.2e-140/PREDICTED: transcription factor bHLH90 [Sesamum indicum]
	CL8567.Contig1	2.79756	3.96866	4.38023	gi|747054847|ref|XP_011073652.1|/5.4e-98/PREDICTED: transcription factor bHLH18-like [Sesamum indicum]
	Unigene53451	2.92452	3.68772	3.96762	gi|747054847|ref|XP_011073652.1|/3.2e-62/PREDICTED: transcription factor bHLH18-like [Sesamum indicum]
	CL2758.Contig2	3.31943	3.55001	4.91277	gi|747054847|ref|XP_011073652.1|/1.3e-38/PREDICTED: transcription factor bHLH18-like [Sesamum indicum]
	CL5385.Contig1	4.25867	4.25771	3.54901	gi|747086670|ref|XP_011090844.1|/1.1e-29/PREDICTED: transcription factor bHLH25-like [Sesamum indicum]
	Unigene25248	2.61925	9.29079	8.90087	gi|731409839|ref|XP_010657339.1|/7.7e-36/PREDICTED: transcription factor bHLH117 [Vitis vinifera]
	CL6865.Contig1	-4.74057	-9.13528	-9.2769	gi|747051322|ref|XP_011071749.1|/1.0e-102/PREDICTED: transcription factor bHLH79-like isoform X2 [Sesamum indicum]
AP2 TF family	CL7207.Contig2	7.19311	7.62205	6.78573	gi|747098874|ref|XP_011097470.1|/8.7e-43/PREDICTED: AP2-like ethylene-responsive transcription factor AIL6 isoform X2 [Sesamum indicum]
	CL4443.Contig1	6.93729	1.72479	2.20414	gi|359492526|ref|XP_002285467.2|/1.1e-232/PREDICTED: AP2-like ethylene-responsive transcription factor ANT [Vitis vinifera]
	Unigene43201	1.21632	3.92611	7.12331	gi|590620742|ref|XP_007024618.1|/2.1e-24/AP2 domain-containing transcription factor [Theobroma cacao]
	CL3991.Contig1	3.12587	4.39192	6.8658	gi|590620742|ref|XP_007024618.1|/3.0e-204/AP2 domain-containing transcription factor [Theobroma cacao]
	Unigene55863	1.55622	2.87447	1.53	gi|661892097|emb|CDP04323.1|/2.3e-07/unnamed protein product [Coffea canephora]
	CL11991.Contig1	1.76121	3.00101	2.23704	gi|747061140|ref|XP_011077027.1|/1.7e-20/PREDICTED: ethylene-responsive transcription factor RAP2-7 isoform X2 [Sesamum indicum]
TCP TF family	CL9936.Contig2	-1.8144	-2.46784	-2.90443	gi|747071706|ref|XP_011082737.1|/3.1e-55/PREDICTED: transcription factor TCP4-like [Sesamum indicum]
	Unigene10400	-1.26526	-2.33634	-3.2182	gi|121489767|emb|CAK18855.1|/2.6e-123/TCP transcription factor precursor [Phillyrea latifolia]
	Unigene6406	1.76351	2.57394	3.72607	gi|565365290|ref|XP_006349348.1|/5.5e-36/PREDICTED: transcription factor TCP8 [Solanum tuberosum]
	Unigene19502	1.87314	2.17112	3.4829	gi|747080878|ref|XP_011087706.1|/1.4e-29/PREDICTED: transcription factor TCP8 [Sesamum indicum]
MADS TF family	Unigene17576	-1.93658	-2.70611	-2.99433	gi|747058017|ref|XP_011075339.1|/8.7e-66/PREDICTED: MADS-box transcription factor 23 [Sesamum indicum]
	CL3634.Contig1	-2.06488	-1.86275	-2.08012	gi|747101801|ref|XP_011099041.1|/2.9e-114/PREDICTED: developmental protein SEPALLATA 1 isoform X2 [Sesamum indicum]
	CL6980.Contig3	-1.74959	-1.72961	-2.84454	gi|401716857|gb|AFP99884.1|/1.5e-112/AGAMOUS [Fraxinus pennsylvanica]
	CL4184.Contig1	7.99058	3.01282	5.53916	gi|747105763|ref|XP_011101156.1|/7.0e-71/PREDICTED: MADS-box protein SOC1-like isoform X1 [Sesamum indicum]
	Unigene33549	1.46226	1.60695	2.25005	gi|747103586|ref|XP_011099987.1|/1.7e-47/PREDICTED: MADS-box protein SVP-like [Sesamum indicum]
	CL366.Contig4	2.22426	1.88939	1.85019	gi|747079154|ref|XP_011086764.1|/1.7e-183/PREDICTED: F-box/kelch-repeat protein At1g67480-like [Sesamum indicum]
	Unigene34932	2.34212	2.69901	3.41843	gi|747103586|ref|XP_011099987.1|/7.4e-41/PREDICTED: MADS-box protein SVP-like [Sesamum indicum]
	Unigene34933	1.27988	1.46742	3.26752	gi|807778734|dbj|BAR64349.1|/5.0e-15/MADS-box protein [Carica papaya]
	Unigene38824	-6.75933	-8.67831	-7.13271	gi|747047571|ref|XP_011069761.1|/3.9e-24/PREDICTED: floral homeotic protein AGAMOUS-like isoform X1 [Sesamum indicum]
NAC TF family	Unigene33408	2.58496	1.76214	2.42995	gi|747103078|ref|XP_011099725.1|/4.1e-49/PREDICTED: NAC transcription factor 25-like [Sesamum indicum]
	CL7099.Contig1	2.60477	2.71962	2.37429	gi|747101077|ref|XP_011098651.1|/1.3e-82/PREDICTED: NAC domain-containing protein 100-like [Sesamum indicum]
	CL6978.Contig3	1.08988	2.08238	2.19527	gi|747106497|ref|XP_011101542.1|/2.3e-93/PREDICTED: NAC domain-containing protein 78 isoform X2 [Sesamum indicum]
	CL2954.Contig2	1.07722	2.97912	1.37689	gi|747056464|ref|XP_011074497.1|/4.1e-87/PREDICTED: NAC transcription factor 29-like isoform X3 [Sesamum indicum]
	Unigene19805	2.27421	3.2826	1.74016	gi|747083164|ref|XP_011088938.1|/3.9e-121/PREDICTED: NAC domain-containing protein 89-like [Sesamum indicum]
	Unigene34623	2.05514	3.11698	2.45943	gi|590597702|ref|XP_007018687.1|/2.8e-07/NAC domain transcriptional regulator superfamily protein [Theobroma cacao]
	Unigene9646	2.09856	3.08554	2.10461	gi|697191440|ref|XP_009604784.1|/1.1e-13/PREDICTED: NAC domain-containing protein 89-like [Nicotiana tomentosiformis]
	CL6181.Contig2	1.16197	3.13876	5.23815	gi|747059027|ref|XP_011075874.1|/1.2e-72/PREDICTED: NAC domain-containing protein 45 [Sesamum indicum]
	Unigene50092	4.14923	3.70895	1.21828	gi|697136434|ref|XP_009622295.1|/5.1e-30/PREDICTED: NAC transcription factor 25 isoform X1 [Nicotiana tomentosiformis]
WRKY TF family	CL11608.Contig1	-1	-1.23676	-3.27487	gi|728815961|gb|KHG02022.1|/2.3e-121/putative WRKY transcription factor 2 -like protein [Gossypium arboreum]
	Unigene860	-2.0298	-4.03297	-1.1711	gi|747102058|ref|XP_011099177.1|/8.8e-75/PREDICTED: LOW QUALITY PROTEIN: probable WRKY transcription factor 7 [Sesamum indicum]
	CL9365.Contig2	2.13921	1.55681	1.07008	gi|844621523|gb|AKN10294.1|/2.9e-27/WRKY transcription factor 1 [Osmanthus fragrans]
	CL5306.Contig2	2.0851	1.24003	1.3638	gi|422940493|gb|AFX83949.1|/4.5e-71/WRKY super family protein [Hevea brasiliensis]
	Unigene51597	1.12741	2.26237	1.87741	gi|350540814|gb|AEQ29020.1|/2.9e-16/WRKY7 [Panax quinquefolius]
	Unigene43610	1.20683	1.63922	2.74567	gi|747060308|ref|XP_011076580.1|/2.6e-52/PREDICTED: probable WRKY transcription factor 70 [Sesamum indicum]
	Unigene57375	1.13692	1.32193	3.97849	gi|787592932|gb|AKA27893.1|/1.0e-18/WRKY protein [Salvia miltiorrhiza]
Zinc finger TF family	Unigene5939	11.3005	8.69813	5.45456	gi|698432375|ref|XP_009795955.1|/1.0e-27/PREDICTED: zinc finger RNA-binding protein-like [Nicotiana sylvestris]
	CL5412.Contig2	-2.07641	-4.06299	-5.68214	gi|747047299|ref|XP_011069612.1|/1.0e-63/PREDICTED: dof zinc finger protein DOF1.2 [Sesamum indicum]
	Unigene48369	-3.25192	-3.92621	-3.39035	gi|747096656|ref|XP_011096259.1|/3.4e-41/PREDICTED: dof zinc finger protein DOF1.4-like [Sesamum indicum]
	CL12333.Contig1	2.65571	1.32088	2.97811	gi|747096656|ref|XP_011096259.1|/8.9e-41/PREDICTED: dof zinc finger protein DOF1.4-like [Sesamum indicum]
	Unigene350	1.13664	1.88197	3.46441	gi|747102293|ref|XP_011099306.1|/1.0e-94/PREDICTED: dof zinc finger protein DOF3.4 [Sesamum indicum]
	Unigene2118	1.11099	1.9459	3.23236	gi|747096776|ref|XP_011096323.1|/6.9e-40/PREDICTED: dof zinc finger protein DOF3.1-like isoform X1 [Sesamum indicum]
	CL2297.Contig1	-1.32698	-2.67964	-8.97154	gi|802633235|ref|XP_012077373.1|/4.2e-33/PREDICTED: GATA transcription factor 12 [Jatropha curcas]
	CL7288.Contig2	-1.36501	-1.80541	-2.20775	gi|747052587|ref|XP_011072418.1|/1.5e-137/PREDICTED: GATA transcription factor 12-like [Sesamum indicum]
	CL9097.Contig2	1.30044	1.81491	2.95253	gi|698577464|ref|XP_009776485.1|/1.5e-14/PREDICTED: GATA transcription factor 28-like isoform X2 [Nicotiana sylvestris]
	CL2560.Contig2	1.85421	2.03326	3.87521	gi|747083812|ref|XP_011089286.1|/3.6e-104/PREDICTED: GATA transcription factor 11-like [Sesamum indicum]
	Unigene22695	1.10874	2.26219	3.27005	gi|747042111|ref|XP_011076741.1|/3.8e-92/PREDICTED: zinc finger protein JAGGED-like isoform X3 [Sesamum indicum]
Note: L2, L4 and L6 respectively represents the samples from the plants under 19°C treatment for 2 d, 4 d, and 6 d; H2, H4 and H6 respectively represents the samples from the plants under 23°C treatment for 2 d, 4 d, and 6 d
