# Supplementary material for: Transcriptomic analysis of flower opening response to relatively low temperatures in Osmanthus fragrans
Source: BMC Plant Biol. 2020 Jul 16;20:337. doi: 10.1186/s12870-020-02549-3 (PMC7367400; doi:10.1186/s12870-020-02549-3)
Supplement: Supplementary file 14 — Additional file 14: Table S11. Primer sequences and amplicon characteristics. [file 12870_2020_2549_MOESM14_ESM.xls]

## Sheet: Sheet1
	Table S11 Primer sequences and amplicon characteristics
Gene name	Gene ID	Forward primer sequence (5'to 3')	Reverse primer sequence (5'to 3')	Amplicon length (bp)	PCR efficiency (%)	Regression coefficient (R2)
EXP	CL10934.Contig2	CCCGCCAGCACTTTGATTTG	TATTCCTCCCTTCTTTACGC	113	109.09	0.9959
XTH	CL7741.Contig1	CTGAGCAGCCAGCAGTATGA	ATTAGCACTCGGGTGTTTGA	109	106.44	0.9975
XYL	CL1473.Contig2	TGTTATTGATGGAAACGTGGCT	CAAAGAATCGCAGTCGGAAG	148	95.2	0.9993
PL	CL6542.Contig1	GGGCGACCTGATGCTTAACGG	TGGAGGAAGACTTGGCACCTA	101	95.07	0.9988
DELLA	CL3343.Contig3	TCCGAAGGATGGCACAAATGA	GTGGCGAAGAAGAAGCCGAGT	105	96.28	0.9993
ABF	CL1427.Contig2	TATGGAGTGCCGAGGAGAATC	CAGTGTCCGTGGAAGCGTTAA	110	96.98	0.9998
B-ARR	CL9105.Contig2	TTGTGCGTATGAGTTCGCTAG	ATGCCATTTGCTGAATAAGGT	103	96.22	0.9986
TGA	CL2000.Contig2	CAGGAGCTTGAACGGGTTAGG	TTGTTCTTCCACCCATTGTCC	138	104.44	0.9975
MYB	Unigene56106	TGACTCTATCTTTGCCTGGGACT	CGCGGCTATTACTCTGCTGAACC	102	103.67	0.9962
TCP	Unigene6406	ATATGCTGCCTACTACCACAG	CACTATTACCGGCTAAAGTCC	132	102.64	0.9972
